# Supplementary material for: Feeding and Management of Horses with and without Free Faecal Liquid: A Case–Control Study
Source: Animals (Basel). 2021 Aug 30;11(9):2552. doi: 10.3390/ani11092552 (PMC8465618; doi:10.3390/ani11092552)
Supplement: Supplementary file 1 [file animals-11-02552-s001.zip]

Archive with 3 entries (2 files):
- Supplementary files/Supplementary files/
- Supplementary files/Supplementary files/Table S1.pdf
- Supplementary files/Supplementary files/Table S2.pdf
